# Supplementary material for: Proteomic and Systems Biology Analysis of Monocytes Exposed to Securinine, a GABAA Receptor Antagonist and Immune Adjuvant
Source: PLoS One. 2012 Sep 13;7(9):e41278. doi: 10.1371/journal.pone.0041278 (PMC3441550; doi:10.1371/journal.pone.0041278)
Supplement: Data S1 — Normalized spot volumes. The contents of this file contain the normalized spot volumes exported from Progenesis. Securinine soluble fraction was analyzed using Progenesis version PG240. Securinine membrane fraction was exported from Progenesis version 3. Each normalized spot volume represents a measurement made from an individual gel. In Progenesis, each spot was required to pass an initial evaluation with statistical cutoffs of p<0.05 and power scores ≥0.8. Data was exported to Excel and then input into SPSS v.16 for final statistical analysis using a nested ANOVA approach (see text of paper for details). In the final analysis by SPSS, a spot was deemed as passing analysis if it met cutoffs of P<0.05, power score >0.7. Whether a spot passed or failed SPSS analysis is indicated by Pass or Fail next to each spot number. (XLS) [file pone.0041278.s001.xls]

## Sheet: Sheet1
SECURININE SOLUBLE (Analysis performed on Progenesis v.2 a.k.a. PG240)
Spot 1	Pass
Controlrep1	Controlrep2	Controlrep3	Securininerep1	Securininerep2	Securininerep3
946.411	1213.66	739.236	3934.8	5445.89	3281.35
1313.53	1507.21	1833.4	5359.25	7625.12	3132.58
1010.81	1437.43	1592.19	4157.63	5617.84	2808.32
1078.62	892.516	851.866	4578.64	4277.35	4284.73
1091.13	944.305	958.728	4380.03	4935.14	5881.78
1077.8	1025.6	982.511	4581.98	4013.14	1613.85
Spot 3	Pass
Controlrep1	Controlrep2	Controlrep3	Securininerep1	Securininerep2	Securininerep3
529.077	532.601	1152.07	1377.17	3149.37	2057.08
113.937	478.997	907.18	368.87	3056.83	2029.49
626.387	403.692	1014.16	1488.69	2522.21	1683.99
525.404	593.63	887.482	1619.07	2176.51	2572.56
731.861	676.608	1067.42	1515.28	2512.85	2300.47
565.019	680.142	731.894	1551.43	2101.35	2210.74
Spot 4	Pass
Controlrep1	Controlrep2	Controlrep3	Securininerep1	Securininerep2	Securininerep3
266.644	286.928	228.297	776.888	887.312	738.517
325.876	421.447	422.784	1071.05	1309.47	831.729
328.089	422.86	554.146	872.507	1263.42	881.189
315.304	161.917	210.828	1237.67	869.247	1292.42
372.271	194.018	221.507	1459.75	1409.44	762.713
376.727	231.289	203.121	1382.22	1190.2	381.177
Spot 5	Pass
Controlrep1	Controlrep2	Controlrep3	Securininerep1	Securininerep2	Securininerep3
251.139	231.121	106.526	436.702	431.798	613.974
311.232	300.352	131.402	524.356	554.042	541.929
273.854	342.282	245.679	529.137	652.197	509.616
314.592	133.158	95.609	1302.66	713.101	416.977
244.19	80.725	119.637	811.121	671.428	230.207
221.135	228.341	121.361	771.678	1029.82	169.325
Spot 7	Pass
Controlrep1	Controlrep2	Controlrep3	Securininerep1	Securininerep2	Securininerep3
50.721	136.788	138.257	34.129	61.399	67.664
52.977	41.829	175.285	28.539	54.387	37.04
83.335	95.827	166.844	45.361	42.16	34.475
247.981	124.009	162.258	70.368	25.697	49.95
237.035	107.854	155.97	81.147	30.217	44.913
303.716	140.015	177.585	69.409	32.593	92.509
Spot 8	Pass
Controlrep1	Controlrep2	Controlrep3	Securininerep1	Securininerep2	Securininerep3
377.411	373.193	286.919	942.36	1565.05	1024.3
396.462	449.376	781.74	1061.42	1811.8	1113.05
406.467	480.466	487.798	1238.61	2074.4	709.931
463.453	372.993	272.345	1070.48	1098.26	1024.77
326.457	445.347	428.354	923.552	1560.7	1369.57
479.999	511.759	528.696	1449.41	1074.86	553.684
Spot 9	Pass
Controlrep1	Controlrep2	Controlrep3	Securininerep1	Securininerep2	Securininerep3
294.6	735.545	356.142	1065.28	1413.05	952.741
225.607	481.773	480.394	1072.31	1574.92	755.683
328.092	737.389	710.486	1045.01	1982.61	1057.78
522.947	521.195	364.729	1519.86	1136.99	1731.75
459.288	457.126	276.702	1391	1436.76	1009.29
411.421	596.814	335.433	1378.36	1459.06	588.553
Spot 10	Pass
Controlrep1	Controlrep2	Controlrep3	Securininerep1	Securininerep2	Securininerep3
45.937	41.47	168.258	128.521	399.013	119.642
386.237	74.504	82.269	317.705	249.845	209.839
30.01	18.896	48.509	13.548	329.475	115.273
53.566	47.59	52.515	206.337	226.139	326.75
82.164	107.869	61.36	193.581	194.479	400.664
39.052	40.283	133.142	226.265	172.348	163.244
Spot 11	Pass
Controlrep1	Controlrep2	Controlrep3	Securininerep1	Securininerep2	Securininerep3
1390.28	1664.56	2056.9	379.751	781.985	632.574
467.434	1263.71	1967.4	119.611	661.07	452.77
1428.38	1035.54	1549.21	440.816	467.642	586.728
1892.62	1882.62	1075.85	1010.07	506.109	238.957
2074.17	1812.11	1027.27	818.288	500.354	279.261
2106.65	2161	1090.02	913.39	527.417	340.469
Spot 12	Pass
Controlrep1	Controlrep2	Controlrep3	Securininerep1	Securininerep2	Securininerep3
707.216	924.491	622.72	2406.06	2739.14	2202.64
915.847	1591.21	1105.56	2945.33	4698.57	2534.02
634.909	1477.52	1233.62	2516.89	4973.8	2147.43
1610.62	1279.2	1411.16	2430.21	2510.99	5118.47
1334.42	1471.23	1702.96	2229.35	2404.91	5172.29
1450.88	1566.01	1351.33	2468.83	2464.78	1600.02
Spot 13	Pass
Controlrep1	Controlrep2	Controlrep3	Securininerep1	Securininerep2	Securininerep3
411.394	788.085	358.567	197.094	228.662	367.157
513.476	931.204	364.924	255.023	315.002	325.713
253.78	394.291	498.796	70.433	172.771	334.133
657.66	327.944	693.661	278.86	200.558	240.285
592.338	460.683	594.424	305.733	187.956	131.571
641.432	475.566	597.033	272.55	142.208	179.149
Spot 14	Fail
Controlrep1	Controlrep2	Controlrep3	Securininerep1	Securininerep2	Securininerep3
55.78	63.97	153.779	180.127	831.668	453.39
135.156	74.906	356.048	104.101	634.087	235.539
118.027	73.8	156.557	394.624	671.593	475.253
197.13	158.056	451.557	346.697	559.58	564.824
152.149	196.095	403.554	320.058	664.775	263.588
156.113	178.019	557.295	333.436	444.304	366
Spot 17	Fail
Controlrep1	Controlrep2	Controlrep3	Securininerep1	Securininerep2	Securininerep3
34.96	5.496	26.455	20.323	87.11	79.471
51.564	8.5	27.24	48.97	69.912	65.752
64.648	6.738	31.91	38.986	81.103	108.266
35.752	25.171	69.084	85.403	54.584	56.604
19.137	20.263	49.449	82.923	59.598	81.218
31.45	22.625	70.276	78.554	45.329	109.234
Spot 18	Pass
Controlrep1	Controlrep2	Controlrep3	Securininerep1	Securininerep2	Securininerep3
3621.7	4583.22	3524.32	9643.57	9600	10033.1
3869.88	5984.92	3388.37	10236.9	13048.4	10424.4
2996.05	5358.74	4519.37	8392.37	13228.4	11797.6
7092.44	5926.63	6376.8	11974.7	12087.4	15609.7
5717.57	5171.17	5737.8	9446.73	9331.33	11037
6306.37	7839.46	5382.34	7782.11	11886.8	8104.62
Spot 19	Pass
Controlrep1	Controlrep2	Controlrep3	Securininerep1	Securininerep2	Securininerep3
1520.88	1841.18	1479.61	3539.61	3403.84	4380.58
1345.12	2196.11	1565.08	3248.2	3612.13	3749.33
985.603	1833.66	2590.2	2706.53	4405.27	5533.34
2257.88	1385.25	3161.45	3669.86	2843.12	8843.38
1975.75	1639.95	1834.78	2766.93	3448.78	4254.72
2243.74	1891.44	2366.03	3469.01	3511.41	3113.11
Spot 23	Pass
Controlrep1	Controlrep2	Controlrep3	Securininerep1	Securininerep2	Securininerep3
1073.86	1719.07	720.012	580.519	748.252	861.544
938.395	1779.11	1048.96	593.677	893.333	781.299
680.576	1260.01	1249.62	242.47	507.398	978.567
1580.12	923.597	1252.16	619.78	392.245	804.003
1376.96	1228.34	992.378	494.648	576.71	522.278
1218.85	1652.64	1140.14	545.992	615.534	390.639
Spot 25	Fail
Controlrep1	Controlrep2	Controlrep3	Securininerep1	Securininerep2	Securininerep3
78.175	992.239	339.797	98.025	522.514	325.864
504.066	926.585	456.467	390.877	456.446	547.05
447.382	835.139	416.628	291.662	398.337	308.314
755.237	1102.17	713.613	380.034	507.948	410.638
474.029	1346.26	806.118	140.916	490.392	235.37
726.919	1357.77	567.258	356.907	634.03	135.647
Spot 27	Pass
Controlrep1	Controlrep2	Controlrep3	Securininerep1	Securininerep2	Securininerep3
72.419	112.193	102.245	307.455	387.607	342.238
98.195	162.076	108.969	218.557	479.503	426.158
198.744	117.098	118.682	502.305	434.635	276.69
186.247	209.513	281.166	260.807	409.427	383.898
161.178	197.697	357.689	173.051	318.449	212.936
141.886	236.354	278.96	211.915	342.531	363.141
Spot 28	Pass
Controlrep1	Controlrep2	Controlrep3	Securininerep1	Securininerep2	Securininerep3
204.718	419.856	268.328	113.965	328.233	261.001
177.151	272.645	723.7	73.424	205.884	180.957
453.225	254.815	312.651	136.764	190.205	123.985
507.654	546.415	406.079	222.921	263.179	129.109
617.616	588.929	487.339	315.134	275.864	218.952
230.566	625.626	887.344	160.871	247.193	711.577
Spot 42	Fail
Controlrep1	Controlrep2	Controlrep3	Securininerep1	Securininerep2	Securininerep3
338.697	370.25	249.02	729.377	769.372	1181.32
392.587	558.5	896.535	1075.52	1196.06	1637.73
323.547	541.837	790.374	837.155	1414.44	1230.65
1090.61	375.869	1315.2	1261.56	1120.99	1799.2
1316.34	445.395	1495.15	1394.25	831.724	3375.04
1184.86	430.696	1315.13	1363.2	820.467	395.032
Spot 44	Fail
Controlrep1	Controlrep2	Controlrep3	Securininerep1	Securininerep2	Securininerep3
470.307	487.812	415.856	971.481	725.323	1420.75
350.207	629.507	593.95	787.111	826.178	465.674
299.787	1124.59	968.006	602.995	1097.53	1713.99
546.797	395.459	986.593	814.644	640.293	2279.44
606.478	515.192	268.795	764.312	1172	1021.53
632.452	638.701	947.932	830.43	1059.88	770.883
Spot 47	Fail
Controlrep1	Controlrep2	Controlrep3	Securininerep1	Securininerep2	Securininerep3
57.185	152.409	149.446	94.61	416.383	171.736
32.229	95.222	122.573	141.27	349.87	147.47
192.758	113.915	170.506	259.6	334.628	80.786
105.37	161.869	78.805	167.415	215.71	262.971
137.315	227.415	110.129	210.288	279.946	190.576
135.665	188.749	141.885	167.558	234.923	174.273
Spot 48	Fail
Controlrep1	Controlrep2	Controlrep3	Securininerep1	Securininerep2	Securininerep3
46.543	161.626	53.143	176.382	331.119	228.067
126.476	210.202	85.419	202.565	411.236	184.357
155.546	218.153	157.825	386.471	372.468	177.952
134.813	179.237	158.457	184.311	397.597	113.075
158.481	126.221	183.439	190.944	323.416	136.315
104.943	186.591	215.331	182.346	308.259	58.178
Spot 49	Fail
Controlrep1	Controlrep2	Controlrep3	Securininerep1	Securininerep2	Securininerep3
114.06	154.027	90.942	73.674	93.073	112.821
156.307	179.837	142.294	120.312	114.59	74.371
99.342	229.603	110.122	113.179	152.996	118.409
291.404	274.43	213.236	102.468	160.608	67.955
204.876	200.243	143.674	156.332	97.716	121.812
398.811	231.212	179.538	231.773	127.26	67.964
Spot 51	Fail
Controlrep1	Controlrep2	Controlrep3	Securininerep1	Securininerep2	Securininerep3
326.99	379.975	138.74	221.264	210.555	247.026
260.508	344.848	115.688	179.893	198.438	168.046
312.366	525.693	209.573	187.22	438.633	139.349
408.281	440.59	239.677	193.868	258.832	148.225
455.121	725.826	334.578	265.713	446.802	137.944
650.964	506.515	350.074	296.687	309.364	131.076
Spot 54	Fail
Controlrep1	Controlrep2	Controlrep3	Securininerep1	Securininerep2	Securininerep3
35.578	40.621	21.241	25.165	24.741	21.879
38.752	62.218	25.926	29.706	37.041	27.189
30.958	88.418	56.767	17.301	58.724	68.422
57.21	59.22	74.904	24.152	22.784	52.33
50.923	56.569	32.405	11.89	35.728	22.838
65.329	60.763	37.359	23.468	37.759	20.261
Spot 59	Fail
Controlrep1	Controlrep2	Controlrep3	Securininerep1	Securininerep2	Securininerep3
144.24	123.869	83.41	80.841	295.288	206.59
71.62	125.982	184.886	86.21	274.769	220.883
50.719	117.618	226.785	77.746	225.935	124.026
81.547	114.088	108.749	181.938	199.359	183.2
94.816	92.441	120.786	175.599	229.108	126.867
106.522	84.325	110.52	150.958	256.478	103.878
Spot 62	Fail
Controlrep1	Controlrep2	Controlrep3	Securininerep1	Securininerep2	Securininerep3
135.961	161.274	178.03	212.879	478.868	451.277
211.12	303.108	345.187	281.905	956.419	580.783
173.78	373.229	341.171	267.538	603.167	420.611
367.079	186.467	315.209	321.243	211.994	462.176
237.043	372.545	391.393	332.031	411.476	1093.79
375.614	431.392	338.655	372.348	393.227	291.486
Spot 68	Fail
Controlrep1	Controlrep2	Controlrep3	Securininerep1	Securininerep2	Securininerep3
250.698	265.449	114.584	166.241	151.999	193.627
198.417	308.272	173.638	146.393	165.044	202.373
239.672	297.278	211.339	149.903	215.638	190.961
557.86	319.579	291.111	348.889	213.091	174.147
476.298	458.731	325.606	327.884	322.527	168.378
659.676	462.506	274.752	386.524	228.258	88.344
Spot 73	Pass
Controlrep1	Controlrep2	Controlrep3	Securininerep1	Securininerep2	Securininerep3
11705	12385	5700.3	17888.4	15553.8	14068.8
13058.5	15884.3	14430.7	21752.5	19484.9	21079.9
10707.1	17912.2	17232.3	17838.5	22583.4	20693.1
12214.3	6949.65	13696	17763.2	10179.8	27790.2
9742.72	8488.63	12609	16761.7	13425.2	23346.6
11833.6	10021.3	9300.96	19123.8	15887.8	8875.45
Spot 77	Fail
Controlrep1	Controlrep2	Controlrep3	Securininerep1	Securininerep2	Securininerep3
371.773	867.821	499.523	409.279	639.332	634.352
481.986	678.635	886.061	249.654	461.252	676.391
408.515	654.918	605.659	204.764	413.224	521.525
761.885	872.377	471.017	537.628	430.101	231.152
680.312	958.844	502.036	528.252	463.156	296.176
452.237	1009	490.569	475.211	543.423	105.439
Spot 83	Pass
Controlrep1	Controlrep2	Controlrep3	Securininerep1	Securininerep2	Securininerep3
1777.32	1858.1	1615.56	2793.11	2855.78	1947.18
1975.35	3174.45	2256.3	2830.08	4035.81	3054.84
1005.56	2429.6	1995.62	2012.09	2929.46	2520.29
2072.46	1388.37	1729.53	2827.12	2598.55	2612.76
1870.27	1519.08	2367.02	2266.26	2877.57	3506.64
1444.96	1673.32	1344.13	1824.76	3243.92	2492.64
Spot 85	Fail
Controlrep1	Controlrep2	Controlrep3	Securininerep1	Securininerep2	Securininerep3
48.527	85.448	65.957	30.166	64.919	111.393
76.936	80.959	104.028	63.683	53.634	73.899
73.721	81.698	85.896	54.682	56.556	74.209
71.609	198.023	121.205	64.087	84.665	104.282
80.133	139.061	123.277	73.218	73.224	79.021
126.789	165.388	134.149	67.092	81.289	61.389
Spot 89	Pass
Controlrep1	Controlrep2	Controlrep3	Securininerep1	Securininerep2	Securininerep3
681.405	694.799	920.43	1025.67	1066.47	1422.04
888.161	922.597	1212	1308.51	1179.77	1471.82
597.723	890.63	1411.23	958.97	1618.06	1509.18
1044.78	974.493	1143.89	1468.96	1552.13	1994.07
934.392	1038.14	1131.79	1384.01	1621.12	1670.53
1011.12	1309.4	970.526	1488.31	1933.53	1145.13
Spot 91	Fail
Controlrep1	Controlrep2	Controlrep3	Securininerep1	Securininerep2	Securininerep3
449.87	810.663	766.177	261.052	850.621	756.88
693.614	696.545	1537.76	401.454	719.428	970.006
612.415	656.649	1280.92	284.116	632.209	687.399
679.193	1264.36	1037.44	621.036	492.53	806.656
851.162	1124.41	1104.71	584.498	631.278	729.587
773.722	1185.44	798.316	692.64	595.981	539.351
Spot 96	Pass
Controlrep1	Controlrep2	Controlrep3	Securininerep1	Securininerep2	Securininerep3
1143.62	1279.93	831.257	1751.09	1733.57	1823.16
1128.78	763.519	1274.57	1883.27	1206.12	1658.83
726.43	1219.63	1284.93	1336.68	1910.53	1877.66
1387.17	957.493	1505.7	2211.14	1573.02	1839.8
1317.15	892.816	1337.58	2253.17	1373.38	1700.12
1319.13	1340.12	1495.2	2262.69	1192.44	998.389
Spot 99	Fail
Controlrep1	Controlrep2	Controlrep3	Securininerep1	Securininerep2	Securininerep3
259.167	359.793	186.988	254.278	295.266	212.557
339.038	412.224	229.767	340.918	336.994	234.953
210.992	372.545	215.523	220.13	291.538	175.393
498.539	548.531	341.985	233.345	317.498	201.294
552.813	403.329	347.963	277.29	264.027	249.664
431.219	391.329	330.469	187.137	242.877	178.779
Spot 102	Fail
Controlrep1	Controlrep2	Controlrep3	Securininerep1	Securininerep2	Securininerep3
438.467	756.672	512.684	450.172	541.154	465.549
523.886	761.287	604.053	658.54	423.523	351.453
959.871	656.349	526.549	828.947	369.034	352.51
606.868	865.799	451.967	267.574	574.21	405.485
788.04	791.727	463.217	258.468	483.921	608.559
830.797	772.008	568.863	352.99	477.153	565.678
Spot 103	Fail
Controlrep1	Controlrep2	Controlrep3	Securininerep1	Securininerep2	Securininerep3
490.309	897.274	916.179	362.149	800.703	622.567
480.629	873.158	1223.17	256.426	742.057	287.668
509.969	596.997	957.087	343.327	579.011	784.477
597.596	1165.25	665.307	550.541	679.587	431.765
692.778	1022.11	428.155	682.553	618.335	467.396
739.154	1029.63	661.373	680.174	554.446	466.753
Spot 107	Fail
Controlrep1	Controlrep2	Controlrep3	Securininerep1	Securininerep2	Securininerep3
840.636	852.638	1466.46	494.056	1173.02	1250.94
1442.41	723.696	1959.89	698.215	1005.16	1264.04
1132.13	843.999	2044.91	737.058	1055.36	1433.7
1186.49	1643.33	1862.66	939.726	954.158	1064.24
1144.89	1909.41	1609.92	975.365	1029	940.209
1017.81	1408.66	1752.63	1083.45	813.715	788.699
Spot 108	Fail
Controlrep1	Controlrep2	Controlrep3	Securininerep1	Securininerep2	Securininerep3
2829.52	6078.15	3342.38	4248.75	7996.45	5431.27
3350.71	6907.05	4340.81	5144.02	9085.32	6358.45
2663.77	6123.53	4036.7	4893.37	7982.75	6722.25
3971.97	3703.06	4826.98	5253	5468.24	6712.59
3505.35	4068.18	4808.57	4442.91	5592.78	6667.89
3376.95	4601.6	4037.27	3666.1	7187.4	4565.95
Spot 110	Fail
Controlrep1	Controlrep2	Controlrep3	Securininerep1	Securininerep2	Securininerep3
211.147	284.446	340.57	284.658	502.229	676.321
268.164	365.5	475.033	436.314	639.193	779.004
250.799	414.684	611.584	336.612	552.992	706.55
363.243	342.996	544.909	382.634	476.151	866.682
484.292	401.667	542.851	549.637	526.715	904.517
363.702	449.31	499.084	323.89	621.305	465.974
Spot 115	Fail
Controlrep1	Controlrep2	Controlrep3	Securininerep1	Securininerep2	Securininerep3
162.413	355.918	333.634	118.386	224.819	299.558
341.904	406.622	301.735	270.138	264.007	282.107
292.291	416.218	321.89	192.934	255.955	294.956
421.32	459.729	400.098	233.616	312.247	311.473
216.256	356.568	377.335	152.672	241.291	328.721
217.781	431.041	391.807	105.939	296.772	314.06
Spot 122	Fail
Controlrep1	Controlrep2	Controlrep3	Securininerep1	Securininerep2	Securininerep3
217.604	194.981	224.259	169.681	234.528	279.746
195.654	308.243	299.778	142.245	308.889	206.661
194.655	330.288	215.042	168.371	330.773	178.195
348.35	369.715	323.122	208.485	211.47	200.068
280.385	379.392	292.737	165.967	218.202	276.366
266.257	379.037	385.041	145.348	208.031	176.719
Spot 130	Fail
Controlrep1	Controlrep2	Controlrep3	Securininerep1	Securininerep2	Securininerep3
316.479	574.441	279.262	249.759	316.452	321.898
330.567	554.986	226.852	275.427	295.03	350.269
471.038	489.655	289.007	484.307	257.407	333.681
572.943	515.933	342.222	375.699	349.427	255.562
425.508	428.739	382.713	335.456	300.564	218.053
522.326	534.074	332.159	392.568	370.739	214.986
Spot 132	Fail
Controlrep1	Controlrep2	Controlrep3	Securininerep1	Securininerep2	Securininerep3
276.559	409.165	555.943	392.47	805.143	758.918
363.423	474.768	717.905	635.438	693.283	952.042
365.87	522.078	909.428	592.577	790.384	915.445
464.603	488.858	972.696	725.109	841.897	1317.64
518.961	570.753	1080.09	735.194	938.333	809.937
464.589	525.274	846.934	527.105	912.862	616.085
Spot 141	Fail
Controlrep1	Controlrep2	Controlrep3	Securininerep1	Securininerep2	Securininerep3
783.087	1812.6	1378.82	591.376	1328.98	1462.98
1097.24	1925.75	1294.09	1032.36	1473.3	1346.84
1437.74	1817.41	1642.19	989.569	1279.3	1224.32
1854.47	1949	1559.27	1437.16	1527.04	1279.06
1672.67	1886.88	1753.65	1519.44	1599.86	903.979
1946.32	1901.91	1838.41	1215.93	1645.36	983.695
SECURININE MEMBRANE		(Analyzed with Progenesis v. 3)
Spot 1	Fail
Controlrep1	Controlrep2	Controlrep3	Securininerep1	Securininerep2	Securininerep3
185521	32448.4	138380	410745	129594	497304
462303	265762	43316.9	408488	112880	84324.3
188317	178341	74022.7	455045	55369.5	280171
236126	268104	36856.7	504783	145810	75009
353429	275143	74046	536411	3.65366e+06	328272
196500	49139.8		380824	208384
Spot 6	Pass
Controlrep1	Controlrep2	Controlrep3	Securininerep1	Securininerep2	Securininerep3
694290	632665	1.13407e+06	1.6628e+06	846286	2.186e+06
1.02504e+06	894695	1.72988e+06	2.64843e+06	1.72217e+06	2.5653e+06
803733	1.21556e+06	698316	2.05809e+06	2.08321e+06	1.03387e+06
1.00585e+06	682787	1.42923e+06	1.58407e+06	1.26775e+06	2.61507e+06
603690	1.60318e+06	446241	1.08034e+06	3.1249e+06	851912
1.05789e+06	680789		1.68253e+06	700610
Spot 7	Fail
Controlrep1	Controlrep2	Controlrep3	Securininerep1	Securininerep2	Securininerep3
3.47641e+06	1.90176e+06	3.91966e+06	2.10996e+06	954302	1.72507e+06
2.09971e+06	2.1397e+06	4.57374e+06	1.37927e+06	1.57615e+06	1.87236e+06
3.44091e+06	1.83722e+06	3.7182e+06	2.22567e+06	1.43362e+06	1.22476e+06
3.85512e+06	1.79516e+06	4.79539e+06	2.52352e+06	1.31221e+06	1.71435e+06
2.57723e+06	2.17706e+06	2.74912e+06	1.88551e+06	1.23013e+06	1.17281e+06
3.30741e+06	1.89555e+06		2.36232e+06	1.55032e+06
Spot 8	Fail
Controlrep1	Controlrep2	Controlrep3	Securininerep1	Securininerep2	Securininerep3
180565	180712	194430	78580.4	101241	137769
345885	179808	312015	135841	141377	136846
232173	105867	201040	221876	106837	94823.3
379895	296337	285704	126735	268777	132668
327477	150526	135121	129705	89491.9	75061.8
373146	66192.2		113539	170776
Spot 9	Fail
Controlrep1	Controlrep2	Controlrep3	Securininerep1	Securininerep2	Securininerep3
111714	104667	217080	115824	47769.6	66526.5
182980	251557	198412	118514	287079	99433
263549	128586	89853.3	216673	44589.3	41005.9
192577	74224.6	341523	72078.8	41195.6	91570.8
193556	188584	42829.8	100254	133927	29049.7
215523	67852.9		146172	52407.7
Spot 12	Fail
Controlrep1	Controlrep2	Controlrep3	Securininerep1	Securininerep2	Securininerep3
598767	622199	434035	1.72211e+06	615578	763259
457747	1.0294e+06	598421	1.3894e+06	1.25055e+06	862141
583241	500339	575199	1.70934e+06	611586	844234
738293	408392	485492	1.03194e+06	516780	836804
396841	585708	391016	874100	711929	690996
579636	831333		954174	538930
Spot 13	Fail
Controlrep1	Controlrep2	Controlrep3	Securininerep1	Securininerep2	Securininerep3
284654	206078	488535	287580	105507	199462
328534	251154	408765	294843	234787	122157
524475	205796	178945	442181	128671	50987.7
433698	149760	616129	213135	105267	243794
377955	337306	154784	229861	269080	36123.4
400313	158451		285337	159315
Spot 14	Fail
Controlrep1	Controlrep2	Controlrep3	Securininerep1	Securininerep2	Securininerep3
155881	35291.2	372923	131564	23847	148860
137144	144164	274833	134221	129910	93011.7
189824	116117	182206	172238	93006	82757.6
246598	137777	458102	164693	123726	164282
166164	79645.2	170602	114201	79382.9	82378.9
199598	91919.2		117671	114695
Spot 18	Fail
Controlrep1	Controlrep2	Controlrep3	Securininerep1	Securininerep2	Securininerep3
1.41122e+06	1.02981e+06	1.40539e+06	1.00693e+06	453878	781365
956130	993702	1.91122e+06	708588	892239	800065
1.41934e+06	1.04547e+06	1.99142e+06	1.0695e+06	877262	700168
1.72753e+06	1.18157e+06	1.89107e+06	1.30248e+06	779276	876389
1.49773e+06	1.00797e+06	1.34199e+06	1.15883e+06	568435	635467
1.25781e+06	1.15637e+06		1.02685e+06	1.13495e+06
Spot 20	Fail
Controlrep1	Controlrep2	Controlrep3	Securininerep1	Securininerep2	Securininerep3
253531	273506	208347	664181	270121	272843
210874	394991	152829	610306	523003	180533
233781	244703	205203	671637	279473	247156
241110	183167	217550	271599	219525	325030
172955	173049	158556	403120	222626	226391
301900	189905		468483	109946
Spot 22	Fail
Controlrep1	Controlrep2	Controlrep3	Securininerep1	Securininerep2	Securininerep3
781237	131513	391680	446256	104811	249459
503109	272446	904253	331674	302339	397603
736527	237155	574647	471495	249108	228433
419767	240527	644774	390452	237503	290423
446409	352835	432353	360530	228821	176741
630178	123448		482936	112684
Spot 23	Fail
Controlrep1	Controlrep2	Controlrep3	Securininerep1	Securininerep2	Securininerep3
618457	310479	285094	349030	191818	196530
388604	213475	624644	243581	256392	224354
656571	359429	413643	344574	329368	141247
525474	277985	324241	442495	265063	186289
396554	340257	342002	382356	183151	115641
458530	233288		412425	132643
Spot 25	Fail
Controlrep1	Controlrep2	Controlrep3	Securininerep1	Securininerep2	Securininerep3
207326	194524	152295	432579	242596	172974
132283	400530	108371	357094	536849	156423
175003	218689	222516	378203	320444	207616
217971	91645.9	242377	426788	130346	347597
83503	130395	149899	267914	146278	175679
175504	168455		339107	83083.5
Spot 30	Fail
Controlrep1	Controlrep2	Controlrep3	Securininerep1	Securininerep2	Securininerep3
200173	263412	67584.6	98025.2	227598	26277.2
112650	245411	76961.4	61580.6	255072	23906.5
240554	178989	84378.2	124843	161812	48107.6
103799	125154	90828.6	44069.3	131140	54271.6
113434	139339	70803.9	58139.2	99924.1	30608
163324	150657		74410.7	111103
Spot 31	Fail
Controlrep1	Controlrep2	Controlrep3	Securininerep1	Securininerep2	Securininerep3
154651	239648	232742	233304	241764	547394
266162	70784.9	364303	345662	116232	536687
55155.5	169171	185943	179560	180055	217021
142842	153790	105999	227797	189303	68029.2
161214	188749	103788	275681	202219	219739
226351	47389		317829	146032
Spot 32	Fail
Controlrep1	Controlrep2	Controlrep3	Securininerep1	Securininerep2	Securininerep3
142737	124280	219891	118917	102732	113834
180117	174493	328375	149628	143564	205449
270475	101121	203592	231268	104254	127028
396469	173043	370047	302238	146871	171835
110452	232488	270300	82568	184613	116957
289146	276616		198407	128870
Spot 36	Fail
Controlrep1	Controlrep2	Controlrep3	Securininerep1	Securininerep2	Securininerep3
817454	746727	958121	1.07658e+06	1.16488e+06	1.62585e+06
1.20615e+06	895353	1.1015e+06	1.61244e+06	1.46158e+06	1.7429e+06
1.35705e+06	1.18553e+06	1.04299e+06	1.64826e+06	1.73231e+06	1.55168e+06
1.06212e+06	729184	1.48245e+06	1.1573e+06	1.15807e+06	2.7686e+06
595901	1.22801e+06	1.05429e+06	630797	2.02199e+06	1.86714e+06
1.00789e+06	884916		1.23043e+06	758737
Spot 40	Fail
Controlrep1	Controlrep2	Controlrep3	Securininerep1	Securininerep2	Securininerep3
176843	237682	167272	147816	140268	99905.3
155914	363398	157033	166050	273250	100662
117898	197554	237568	99025.7	132460	172485
215069	359797	221962	84949.7	243727	83789.5
241762	247811	126505	155829	189247	74092.7
188188	246080		94979.1	296008
Spot 41	Fail
Controlrep1	Controlrep2	Controlrep3	Securininerep1	Securininerep2	Securininerep3
56854	82879.2	127838	60214.1	104683	104801
44900.4	125661	139195	154876	192456	153424
45043.4	65201.7	45095.7	87469	101713	105940
81560.7	117955	56061.2	79941	152639	143120
102822	85338.8	29053.6	63143.6	126220	101280
50281.5	89440.2		80720.1	111472
Spot 43	Fail
Controlrep1	Controlrep2	Controlrep3	Securininerep1	Securininerep2	Securininerep3
373566	266797	356372	317713	182829	299886
543900	370221	752683	468632	365092	424588
492193	204755	383959	522792	184926	353918
719445	497076	649351	338562	433772	229147
598193	479499	454904	276350	377845	298982
766264	461236		406662	478458
Spot 46	Fail
Controlrep1	Controlrep2	Controlrep3	Securininerep1	Securininerep2	Securininerep3
107859	144297	148937	122422	84420.5	111264
125195	204665	77638.2	105922	159969	42790
128925	137693	63073.8	117227	74861.5	57536.9
94932.6	67482.9	180585	103164	42685.5	103519
102623	195434	57739.2	52601.8	153528	42087
94315.4	102640		66327	57058.9
Spot 49	Fail
Controlrep1	Controlrep2	Controlrep3	Securininerep1	Securininerep2	Securininerep3
680498	438342	593762	484198	328599	523725
1.03532e+06	411002	579146	796936	363114	392786
1.17146e+06	744021	602240	848872	594787	367375
1.03911e+06	304100	606549	681345	276653	439135
617859	493631	425876	495547	421041	316932
1.00587e+06	486903		680417	329300
Spot 50	Fail
Controlrep1	Controlrep2	Controlrep3	Securininerep1	Securininerep2	Securininerep3
450149	239036	174426	271843	213333	125818
251535	300375	205369	156602	287725	132967
441592	162321	229125	271062	143297	104249
527307	341818	292423	333116	390642	161665
293486	403997	163410	216060	386183	92031.6
339435	262484		248243	258483
Spot 52	Pass
Controlrep1	Controlrep2	Controlrep3	Securininerep1	Securininerep2	Securininerep3
1.54855e+06	2.12961e+06	2.0213e+06	1.45037e+06	1.01547e+06	1.57497e+06
1.79153e+06	2.70182e+06	3.45149e+06	1.71102e+06	2.06894e+06	2.22906e+06
1.77085e+06	1.82414e+06	2.44367e+06	1.71454e+06	1.45797e+06	1.3368e+06
2.01042e+06	2.00799e+06	2.19681e+06	1.60679e+06	1.58289e+06	1.59069e+06
2.4748e+06	2.07425e+06	1.86159e+06	1.92608e+06	1.18764e+06	1.18718e+06
1.80292e+06	1.43241e+06		1.62885e+06	1.88359e+06
