# Supplementary material for: Proteomic and Systems Biology Analysis of Monocytes Exposed to Securinine, a GABAA Receptor Antagonist and Immune Adjuvant
Source: PLoS One. 2012 Sep 13;7(9):e41278. doi: 10.1371/journal.pone.0041278 (PMC3441550; doi:10.1371/journal.pone.0041278)
Supplement: Table S1 — List of accession numbers used to search GOEAST. (XLS) [file pone.0041278.s005.xls]

## Sheet: Sheet1
P08107
Q01469
P13796
P26447
P11142
P26447
P10599
P30740
P08238
P63261
P10809
P12268
